# Supplementary material for: Intrahost evolution leading to distinct lineages in the upper and lower respiratory tracts during SARS-CoV-2 prolonged infection
Source: Virus Evol. 2024 Aug 31;10(1):veae073. doi: 10.1093/ve/veae073 (PMC11470753; doi:10.1093/ve/veae073)
Supplement: veae073_Supp [file veae073_supp.zip]

Archive with 2 entries (2 files):
- suppl_data/Supplementary-Figures.pdf
- suppl_data/Supplementary-Tables.xlsx
