# Supplementary material for: Intrahost evolution leading to distinct lineages in the upper and lower respiratory tracts during SARS-CoV-2 prolonged infection
Source: Virus Evol. 2024 Aug 31;10(1):veae073. doi: 10.1093/ve/veae073 (PMC11470753; doi:10.1093/ve/veae073)
Supplement: veae073_Supp [file veae073_supp.zip › suppl_data/Supplementary-Tables.xlsx]

## Sheet: Table S1 ancestral SNV
Table S1 ancestral BF.7 SNVs and consensus sequence
# SNV encompassed by the 362bp deletion in NP and ETA samples
ID	SNV Trinucleotide context	position	Day-0_BAL ULG-29922	Day-0_ETA ULG-30117	Day-0_NP ULG-29920	Day-8_NP ULG-29930	Day-19_NP ULG-29928	Day-34_NP ULG-29929	Day-64_NP ULG-29953	Day-85_NP ULG-30017	>BF.7-patient-ancestral
C241T	T[C>T]G	241	0.991304	0.978261	0.978261	1	1	0.989529	0.989848	1	NNNNNNNNNNNNNNNNNNNNNNNNNNNNNNNNNNNNNNNNNNNNNNNNNNNNNNNNNNNN
T670G	G[T>G]T	670	1	1	1	0.996689	1	1	1	0.993103	NNNNNNNNNNNNNACTTTAAAATCTGTGTGGCTGTCACTCGGCTGCATGCTTAGTGCACT
C1627T	T[C>T]C	1627	0.989865	1	1	0.99726	0.991189	0.987531	1	0.995025	CACGCAGTATAATTAATAACTAATTACTGTCGTTGACAGGACACGAGTAACTCGTCTATC
C2790T	A[C>T]T	2790	0.998158	1	1	0.996739	0.990196	0.997234	0.994771	0.989267	TTCTGCAGGCTGCTTACGGTTTCGTCCGTGTTGCAGCCGATCATCAGCACATCTAGGTTT
C3037T	T[C>T]T	3037	0.98895	0.989691	0.989691	0.992366	0.990132	0.988858	0.993464	0.983666	TGTCCGGGTGTGACCGAAAGGTAAGATGGAGAGCCTTGTCCCTGGTTTCAACGAGAAAAC
G4184A	T[G>A]G	4184	1	1	1	0.999046	0.998117	1	1	0.998305	ACACGTCCAACTCAGTTTGCCTGTTTTACAGGTTCGCGACGTGCTCGTACGTGGCTTTGG
C4321T	C[C>T]T	4321	0.996933	1	1	0.996503	1	0.995423	0.997135	0.996183	AGACTCCGTGGAGGAGGTCTTATCAGAGGCACGTCAACATCTTAAAGATGGCACTTGTGG
C7528T	T[C>T]G	7528	0.997368	1	1	0.998008	1	0.997788	0.996454	1	CTTAGTAGAAGTTGAAAAAGGCGTTTTGCCTCAACTTGAACAGCCCTATGTGTTCATCAA
C9344T	A[C>T]T	9344	0.995798	1	1	0.997616	0.990415	1	0.998454	0.99435	ACGTTCGGATGCTCGAACTGCACCTCATGGTCATGTTATGGTTGAGCTGGTAGCAGAACT
A9424G	T[A>G]G	9424	0.993994	1	1	0.995434	0.996094	0.99763	0.996454	0.990385	CGAAGGCATTCAGTACGGTCGTAGTGGTGAGACACTTGGTGTCCTTGTCCCTCATGTGGG
C9534T	A[C>T]T	9534	0.990228	1	1	0.992443	0.995918	1	0.99569	0.989011	CGAAATACCAGTGGCTTACCGCAAGGTTCTTCTTCGTAAGAACGGTAATAAAGGAGCTGG
C10029T	A[C>T]C	10029	0.987097	1	1	0.992443	0.995935	1	0.995708	0.983784	TGGCCATAGGTACGGCGCCGATCTAAAGTCATTTGACTTAGGCGACGAGCTTGGCACTGA
C10198T	A[C>T]A	10198	0.990323	1	1	0.98995	0.995935	0.997199	0.99569	0.989189	TCCTTATGAAGATTTTCAAGAAAACTGGAACACTAAACATAGCAGTGGTGTTACCCGTGA
G10447A	G[G>A]C	10447	0.998783	1	1	0.994966	0.997817	1	0.996644	0.995356	ACTCATGCGTGAGCTTAACGGAGGGGCATACACTCGCTATGTCGATAACAACTTCTGTGG
C10449A	C[C>A]C	10449	0.998783	1	1	0.995805	0.997817	1	1	0.995356	CCCTGATGGCTACCCTCTTGAGTGCATTAAAGACCTTCTAGCACGTGCTGGTAAAGCTTC
G12160A	A[G>A]C	12160	0.997093	0.995833	0.995833	0.995074	0.998	1	1	0.990291	ATGCACTTTGTCCGAACAACTGGACTTTATTGACACTAAGAGGGGTGTATACTGCTGCCG
C12880T	T[C>T]T	12880	0.993658	1	1	0.994342	0.996094	0.997817	0.998314	0.987952	TGAACATGAGCATGAAATTGCTTGGTACACGGAACGTTCTGAAAAGAGCTATGAATTGCA
C14408T	C[C>T]T	14408	0.999032	1	1	0.994041	0.993976	0.99754	0.998958	0.989547	GACACCTTTTGAAATTAAATTGGCAAAGAAATTTGACACCTTCAATGGGGAATGTCCAAA
C15714T	T[C>T]T	15714	0.996134	1	1	0.991826	0.997585	0.996607	0.996274	0.993833	TTTTGTATTTCCCTTAAATTCCATAATCAAGACTATTCAACCAAGGGTTGAAAAGAAAAA
C17410T	A[C>T]G	17410	0.994674	1	1	1	0.996885	0.997294	0.995327	0.998415	GCTTGATGGCTTTATGGGTAGAATTCGATCTGTCTATCCAGTTGCGTCACCAAATGAATG
C17733T	T[C>T]C	17733	0.992687	1	1	0.997002	0.996951	0.998141	0.991718	0.988235	CAACCAAATGTGCCTTTCAACTCTCATGAAGTGTGATCATTGTGGTGAAACTTCATGGCA
A18163G	C[A>G]T	18163	0.990876	1	1	0.995509	0.978788	0.996303	0.993802	0.994186	GACGGGCGATTTTGTTAAAGCCACTTGCGAATTTTGTGGCACTGAGAATTTGACTAAAGA
C19955T	A[C>T]T	19955	0.995885	1	1	0.998829	1	0.998703	1	0.997555	AGGTGCCACTACTTGTGGTTACTTACCCCAAAATGCTGTTGTTAAAATTTATTGTCCAGC
A20055G	A[A>G]G	20055	0.994521	0.995652	0.995652	0.996491	0.995062	0.998703	0.998305	0.990244	ATGTCACAATTCAGAAGTAGGACCTGAGCATAGTCTTGCCGAATACCATAATGAATCTGG
C21618T	A[C>T]A	21618	0.997222	1	1	0.99651	1	1	1	0.996979	CTTGAAAACCATTCTTCGTAAGGGTGGTCGCACTATTGCCTTTGGAGGCTGTGTGTTCTC
G21987A	G[G>A]T	21987	1	1	1	0.9967	0.99696	1	1	0.996997	TTATGTTGGTTGCCATAACAAGTGTGCCTATTGGGTTCCACGTGCTAGCGCTAACATAGG
T22200G	G[T>G]G	22200	0.990842	0.990566	0.990566	0.99341	0.99697	0.991342	0.98998	0.994012	TTGTAACCATACAGGTGTTGTTGGAGAAGGTTCCGAAGGTCTTAATGACAACCTTCTTGA
G22578A	G[G>A]T	22578	1	0.990476	0.990476	0.996716	1	1	1	0.996942	AATACTTCAAAAAGAGAAAGTCAACATCAATATTGTTGGTGACTTTAAACTTAATGAAGA
G22599C	A[G>C]A	22599	1	0.990476	0.990476	0.996716	1	1	1	0.996942	GATCGCCATTATTTTGGCATCTTTTTCTGCTTCCACAAGTGCTTTTGTGGAAACTGTGAA
C22674T	T[C>T]C	22674	0.994505	0.990476	0.990476	0.996711	0.99696	1	0.995951	0.996923	AGGTTTGGATTATAAAGCATTCAAACAAATTGTTGAATCCTGTGGTAATTTTAAAGTTAC
T22679C	A[T>C]C	22679	1	1	1	0.996711	1	0.997826	1	0.996923	AAAAGGAAAAGCTAAAAAAGGTGCCTGGAATATTGGTGAACAGAAATCAATACTGAGTCC
A22688G	C[A>G]C	22688	0.998168	1	1	0.995066	1	0.997826	1	0.996914	TCTTTATGCATTTGCATCAGAGGCTGCTCGTGTTGTACGATCAATTTTCTCCCGCACTCT
G22775A	T[G>A]A	22775	1	1	1	0.996721	0.996933	1	1	0.996923	TGAAACTGCTCAAAATTCTGTGCGTGTTTTACAGAAGGCCGCTATAACAATACTAGATGG
A22786C	G[A>C]C	22786	1	1	1	0.995838	1	0.997439	1	0.998102	AATTTCACAGTATTCACTGAGACTCATTGATGCTATGATGTTCACATCTGATTTGGCTAC
G22813T	A[G>T]A	22813	1	1	1	0.996862	1	0.998724	1	0.996176	TAACAATCTAGTTGTAATGGCCTACATTACAGGTGGTGTTGTTCAGTTGACTTCGCAGTG
T22882G	A[T>G]C	22882	1	1	1	0.992347	1	0.994269	1	0.991111	GCTAACTAACATCTTTGGCACTGTTTATGAAAAACTCAAACCCGTCCTTGATTGGCTTGA
T22917G	C[T>G]G	22917	0.996599	1	1	0.994898	1	0.997135	0.987395	0.995556	AGAGAAGTTTAAGGAAGGTGTAGAGTTTCTTAGAGACGGTTGGGAAATTGTTAAATTTAT
G22992A	A[G>A]C	22992	1	1	1	0.994898	0.993548	0.997135	1	0.995556	CTCAACCTGTGCTTGTGAAATTGTCGGTGGACAAATTGTCACCTGTGCAAAGGAAATTAA
C22995A	A[C>A]A	22995	1	1	1	0.994898	1	0.997135	1	0.995556	GGAGAGTGTTCAGACATTCTTTAAGCTTGTAAATAAATTTTTGGCTTTGTGTGCTGACTC
A23013C	G[A>C]A	23013	0.996599	1	1	0.994898	1	0.997135	1	0.995556	TATCATTATTGGTGGAGCTAAACTTAAAGCCTTGAATTTAGGTGAAACATTTGTCACGCA
T23018G	T[T>G]T	23018	1	1	1	0.989796	0.993548	1	0.995798	0.995556	CTCAAAGGGATTGTACAGAAAGTGTGTTAAATCCAGAGAAGAAACTGGCCTACTCATGCC
A23055G	C[A>G]A	23055	0.996599	1	1	0.989822	0.993548	1	0.991667	0.995556	TCTAAAAGCCCCAAAAGAAATTATCTTCTTAGAGGGAGAAACACTTCCCACAGAAGTGTT
A23063T	T[A>T]A	23063	1	1	1	0.989822	1	1	0.995833	0.99115	AACAGAGGAAGTTGTCTTGAAAACTGGTGATTTACAACCATTAGAACAACCTACTAGTGA
T23075C	T[T>C]A	23075	1	1	1	0.992366	1	1	1	0.995575	AGCTGTTGAAGCTCCATTGGTTGGTACACCAGTTTGTATTAACGGGCTTATGTTGCTCGA
A23403G	G[A>G]T	23403	0.99661	1	1	0.992405	0.993548	1	0.995816	0.991111	AATCAAAGACACAGAAAAGTACTGTGCCCTTGCACCTAATATGATGGTAACAAACAATAC
C23525T	A[C>T]A	23525	1	1	1	0.989848	0.993548	0.991404	0.995816	0.995516	CTTCACACTCAAAGGCGGTGCACCAACAAAGGTTACTTTTGGTGATGACACTGTGATAGA
T23599G	A[T>G]T	23599	0.996587	0.977778	0.977778	0.992386	0.993548	1	0.995816	0.99095	AGTGCAAGGTTACAAGAGTGTGAATATCATTTTTGAACTTGATGAAAGGATTGATAAAGT
C23604A	C[C>A]T	23604	1	1	1	0.989848	1	0.994253	0.995816	0.995475	ACTTAATGAGAAGTGCTCTGCCTATACAGTTGAACTCGGTACAGAAGTAAATGAGTTCGC
C23854A	A[C>A]C	23854	0.997625	1	1	0.996802	0.994	0.997753	1	0.998012	CTGTGTTGTGGCAGATGCTGTCATAAAAACTTTGCAACCAGTATCTGAATTACTTACACC
G23948T	A[G>T]A	23948	1	1	1	0.994863	0.997319	1	0.997143	0.993333	ACTGGGCATTGATTTAGATGAGTGGAGTATGGCTACATACTACTTATTTGATGAGTCTGG
A24424T	A[A>T]A	24424	1	1	1	0.996575	1	1	1	0.990066	TGAGTTTAAATTGGCTTCACATATGTATTGTTCTTTTTACCCTCCAGATGAGGATGAAGA
T24469A	A[T>A]T	24469	0.994992	1	1	0.998288	1	0.994975	1	0.996689	AGAAGGTGATTGTGAAGAAGAAGAGTTTGAGCCATCAACTCAATATGAGTATGGTACTGA
C25000T	A[C>T]T	25000	1	0.996743	0.996743	0.997406	0.996403	0.996705	1	0.997732	AGATGATTACCAAGGTAAACCTTTGGAATTTGGTGCCACTTCTGCTGCTCTTCAACCTGA
C25584T	C[C>T]C	25584	0.997468	1	1	0.997399	1	0.998369	0.992233	0.990909	AGAAGAGCAAGAAGAAGATTGGTTAGATGATGATAGTCAACAAACTGTTGGTCAACAAGA
C26060T	A[C>T]T	26060	0.999251	0.997024	0.997024	0.998317	0.996774	1	0.997756	0.998609	CGGCAGTGAGGACAATCAGACAACTACTATTCAAACAATTGTTGAGGTTCAACCTCAATT
C26270T	A[C>T]A	26270	0.996263	0.994065	0.994065	0.995791	0.996774	0.994618	0.999253	0.988889	AGAGATGGAACTTACACCAGTTGTTCAGACTATTGAAGTGAATAGTTTTAGTGGTTATTT
G26529A	A[G>A]A	26529	0.995516	0.991071	0.991071	0.994108	0.995161	0.998922	0.995519	0.994444	AAAACTTACTGACAATGTATACATTAAAAATGCAGACATTGTGGAAGAAGCTAAAAAGGT
C26577G	A[C>G]A	26577	0.996263	0.997024	0.997024	0.993266	0.998387	0.997845	0.995519	0.997222	AAAACCAACAGTGGTTGTTAATGCAGCCAATGTTTACCTTAAACATGGAGGAGGTGTTGC
G26709A	A[G>A]C	26709	1	1	1	0.999157	0.998377	0.99892	0.999248	0.998607	AGGAGCCTTAAATAAGGCTACTAACAATGCCATGCAAGTTGAATCTGATGATTACATAGC
A27038G	C[A>G]T	27038	1	1	1	0.999277	0.998866	1	0.999463	0.999612	TACTAATGGACCACTTAAAGTGGGTGGTAGTTGTGTTTTAAGCGGACACAATCTTGCTAA
C27807T	G[C>T]T	27807	1	0.998943	0.998943	0.998915	0.998741	0.998632	0.999328	0.99806	ACACTGTCTTCATGTTGTCGGCCCAAATGTTAACAAAGGTGAAGACATTCAACTTCTTAA
C27889T#	A[C>T]G	27889	1	0.639535							GAGTGCTTATGAAAATTTTAATCAGCACGAAGTTCTACTTGCACCATTATTATCAGCTGG
A28271T	T[A>T]A	28271	1	0.997886	0.997886	0.998191	0.997229	0.997094	0.997851	0.997413	TATTTTTGGTGCTGACCCTATACATTCTTTAAGAGTTTGTGTAGATACTGTTCGCACAAA
C28311T	C[C>T]C	28311	0.996648	0.995772	0.995772	0.996926	0.998363	0.997949	0.998926	0.998707	TGTCTACTTAGCTGTCTTTGATAAAAATCTCTATGACAAACTTGTTTCAAGCTTTTTGGA
A28330G	G[A>G]C	28330	0.992179	0.994715	0.994715	0.995118	0.992317	0.993162	0.992481	0.995861	AATGAAGAGTGAAAAGCAAGTTGAACAAAAGATCGCTGAGATTCCTAAAGAGGAAGTTAA
G28881A	A[G>A]G	28881	0.999424	1	1	0.995851	0.997309	0.99799	0.998394	0.997825	GCCATTTATAACTGAAAGTAAACCTTCAGTTGAACAGAGAAAACAAGATGATAAGAAAAT
G28882A	G[G>A]G	28882	0.998849	1	1	0.997766	0.99841	0.998763	0.999312	0.99855	CAAAGCTTGTGTTGAAGAAGTTACAACAACTCTGGAAGAAACTAAGTTCCTCACAGAAAA
G28883C	G[G>C]G	28883	0.999424	0.999144	0.999144	0.997766	0.99841	0.999072	0.999312	0.998792	CTTGTTACTTTATATTGACATTAATGGCAATCTTCATCCAGATTCTGCCACTCTTGTTAG
A29510C	C[A>C]G	29510	1	1	1	0.997358	1	1	0.99844	1	TGACATTGACATCACTTTCTTAAAGAAAGATGCTCCATATATAGTGGGTGATGTTGTTCA
											AGAGGGTGTTTTAACTGCTGTGGTTATACCTACTAAAAAGGCTAGTGGCACTACTGAAAT
											GCTAGCGAAAGCTTTGAGAAAAGTGCCAACAGACAATTATATAACCACTTACCCGGGTCA
											GGGTTTAAATGGTTACACTGTAGAGGAGGCAAAGACAGTGCTTAAAAAGTGTAAAAGTGC
											TTTTTACATTCTACCATCTATTATCTCTAATGAGAAGCAAGAAATTCTTGGAACTGTTTC
											TTGGAATTTGCGAGAAATGCTTGCACATGCAGAAGAAACACGCAAATTAATGCCTGTCTG
											TGTGGAAACTAAAGCCATAGTTTCAACTATACAGCGTAAATATAAGGGTATTAAAATACA
											AGAGGGTGTGGTTGATTATGGTGCTAGATTTTACTTTTACACCAGTAAAACAACTGTAGC
											GTCACTTATCAACACACTTAACGATCTAAATGAAACTCTTGTTACAATGCCACTTGGCTA
											TGTAACACATGGCTTAAATTTGGAAGAAGCTGCTCGGTATATGAGATCTCTCAAAGTGCC
											AGCTACAGTTTCTGTTTCTTCACCTGATGCTGTTACAGCGTATAATGGTTATCTTACTTC
											TTCTTCTAAAACACCTGAAGAACATTTTATTGAAACCATCTCACTTGCTGGTTCCTATAA
											AGATTGGTCCTATTCTGGACAATCTACACAACTAGGTATAGAATTTCTTAAGAGAGGTGA
											TAAAAGTGTATATTACACTAGTAATCCTACCACATTCCACCTAGATGGTGAAGTTATCAC
											CTTTGACAATCTTAAGACACTTCTTTCTTTGAGAGAAGTGAGGACTATTAAGGTGTTTAC
											AACAGTAGACAACATTAACCTCCACACGCAAGTTGTGGACATGTCAATGACATATGGACA
											ACAGTTTGGTCCAACTTATTTGGATGGAGCTGATGTTACTAAAATAAAACCTCATAATTC
											ACATGAAGGTAAAACATTTTATGTTTTACCTAATGATGACACTCTACGTGTTGAGGCTTT
											TGAGTACTACCACACAACTGATCCTAGTTTTCTGGGTAGGTACATGTCAGCATTAAATCA
											CACTAAAAAGTGGAAATACCCACAAGTTAATGGTTTAACTTCTATTAAATGGGCAGATAA
											CAACTGTTATCTTGCCACTGCATTGTTAACACTCCAACAAATAGAGTTGAAGTTTAATCC
											ACCTGCTCTACAAGATGCTTATTACAGAGCAAGGGCTGGTGAAGCTGCTAACTTTTGTGC
											ACTTATCTTAGCCTACTGTAATAAGACAGTAGGTGAGTTAGGTGATGTTAGAGAAACAAT
											GAGTTACTTGTTTCAACATGCCAATTTAGATTCTTGCAAAAGAGTCTTGAACGTGGTGTG
											TAAAACTTGTGGACAACAGCAGACAACCCTTAAGGGTGTAGAAGCTGTTATGTACATGGG
											CACACTTTCTTATGAACAATTTAAGAAAGGTGTTCAGATACCTTGTACGTGTGGTAAACA
											AGCTACAAAATATCTAGTACAACAGGAGTCACCTTTTGTTATGATGTCAGCACCACCTGC
											TCAGTATGAACTTAAGCATGGTACATTTACTTGTGCTAGTGAGTACACTGGTAATTACCA
											GTGTGGTCACTATAAACATATAACTTCTAAAGAAACTTTGTATTGCATAGACGGTGCTTT
											ACTTACAAAGTCCTCAGAATACAAAGGTCCTATTACGGATGTTTTCTACAAAGAAAACAG
											TTACACAACAACCATAAAACCAGTTACTTATAAATTGGATGGTGTTGTTTGTACAGAAAT
											TGACCCTAAGTTGGACAATTATTATAAGAAAGACAATTCTTATTTCACAGAGCAACCAAT
											TGATCTTGTACCAAACCAACCATATCCAAACGCAAGCTTCGATAATTTTAAGTTTGTATG
											TGATAATATCAAATTTGCTGATGATTTAAACCAGTTAACTGGTTATAAGAAACCTGCTTC
											AAGAGAGCTTAAAGTTACATTTTTCCCTGACTTAAATGGTGATGTGGTGGCTATTGATTA
											TAAACACTACACACCCTCTTTTAAGAAAGGAGCTAAATTGTTACATAAACCTATTGTTTG
											GCATGTTAACAATGCAACTAATAAAGCCACGTATAAACCAAATACCTGGTGTATACGTTG
											TCTTTGGAGCACAAAACCAGTTGAAACATCAAATTCGTTTGATGTACTGAAGTCAGAGGA
											CGCGCAGGGAATGGATAATCTTGCCTGCGAAGATCTAAAACCAGTCTCTGAAGAAGTAGT
											GGAAAATCCTACCATACAGAAAGACGTTCTTGAGTGTAATGTGAAAACTACCGAAGTTGT
											AGGAGACATTATACTTAAACCAGCAAATAATAGTTTAAAAATTACAGAAGAGGTTGGCCA
											CACAGATCTAATGGCTGCTTATGTAGACAATTCTAGTCTTACTATTAAGAAACCTAATGA
											ATTATCTAGAGTATTAGGTTTGAAAACCCTTGCTACTCATGGTTTAGCTGCTGTTAATAG
											TGTCCCTTGGGATACTATAGCTAATTATGCTAAGCCTTTTCTTAACAAAGTTGTTAGTAC
											AACTACTAACATAGTTACACGGTGTTTAAACCGTGTTTGTACTAATTATATGCCTTATTT
											CTTTACTTTATTGCTACAATTGTGTACTTTTACTAGAAGTACAAATTCTAGAATTAAAGC
											ATCTATGCCGACTACTATAGCAAAGAATACTGTTAAGAGTGTCGGTAAATTTTGTCTAGA
											GGCTTCATTTAATTATTTGAAGTCACCTAATTTTTCTAAACTGATAAATATTATAATTTG
											GTTTTTACTATTAAGTGTTTGCCTAGGTTCTTTAATCTACTCAACCGCTGCTTTAGGTGT
											TTTAATGTCTAATTTAGGCATGCCTTCTTACTGTACTGGTTACAGAGAAGGCTATTTGAA
											CTCTACTAATGTCACTATTGCAACCTACTGTACTGGTTCTATACCTTGTAGTGTTTGTCT
											TAGTGGTTTAGATTCTTTAGACACCTATCCTTCTTTAGAAACTATACAAATTACCATTTC
											ATCTTTTAAATGGGATTTAACTGCTTTTGGCTTAGTTGCAGAGTGGTTTTTGGCATATAT
											TCTTTTCACTAGGTTTTTCTATGTACTTGGATTGGCTGCAATCATGCAATTGTTTTTCAG
											CTATTTTGCAGTACATTTTATTAGTAATTCTTGGCTTATGTGGTTAATAATTAATCTTGT
											ACAAATGGCCCCGATTTCAGCTATGGTTAGAATGTACATCTTCTTTGCATCATTTTATTA
											TGTATGGAAAAGTTATGTGCATGTTGTAGACGGTTGTAATTCATCAACTTGTATGATGTG
											TTACAAACGTAATAGAGCAACAAGAGTTGAATGTACAACTATTGTTAATGGTGTTAGAAG
											GTCCTTTTATGTCTATGCTAATGGAGGTAAAGGCTTTTGCAAACTACACAATTGGAATTG
											TGTTAATTGTGATACATTCTGTGCTGGTAGTACATTTATTAGTGATGAAGTTGCGAGAGA
											CTTGTCACTACAGTTTAAAAGACCAATAAATCCTACTGACCAGTCTTCTTACATCGTTGA
											TAGTGTTACAGTGAAGAATGGTTCCATCCATCTTTACTTTGATAAAGCTGGTCAAAAGAC
											TTATGAAAGACATTCTCTCTCTCATTTTGTTAACTTAGACAACCTGAGAGCTAATAACAC
											TAAAGGTTCATTGCCTATTAATGTTATAGTTTTTGATGGTAAATCAAAATGTGAAGAATC
											ATCTGCAAAATCAGCGTCTGTTTACTACAGTCAGCTTATGTGTCAACCTATACTGTTACT
											AGATCAGGCATTAGTGTCTGATGTTGGTGATAGTGCGGAAGTTGCAGTTAAAATGTTTGA
											TGCTTACGTTAATACGTTTTCATCAACTTTTAACGTACCAATGGAAAAACTCAAAACACT
											AGTTGCAACTGCAGAAGCTGAACTTGCAAAGAATGTGTCCTTAGACAATGTCTTATCTAC
											TTTTATTTCAGCAGCTCGGCAAGGGTTTGTTGATTCAGATGTAGAAACTAAAGATGTTGT
											TGAATGTCTTAAATTGTCACATCAATCTGACATAGAAGTTACTGGCGATAGTTGTAATAA
											CTATATGCTCACCTATAACAAAGTTGAAAACATGACACCCCGTGACCTTGGTGCTTGTAT
											TGACTGTAGTGCGCGTCATATTAATGCGCAGGTAGCAAAAAGTCACAACATTGCTTTGAT
											ATGGAACGTTAAAGATTTCATGTCATTGTCTGAACAACTACGAAAACAAATACGTAGTGC
											TGCTAAAAAGAATAACTTACCTTTTAAGTTGACATGTGCAACTACTAGACAAGTTGTTAA
											TGTTGTAACAACAAAGATAGCACTTAAGGGTGGTAAAATTGTTAATAATTGGTTGAAGCA
											GTTAATTAAAGTTACACTTGTGTTCCTTTTTGTTGCTGCTATTTTCTATTTAATAACACC
											TGTTCATGTCATGTCTAAACATACTGACTTTTCAAGTGAAATCATAGGATACAAGGCTAT
											TGATGGTGGTGTCACTCGTGACATAGCATCTACAGATACTTGTTTTGCTAACAAACATGC
											TGATTTTGACACATGGTTTAGCCAGCGTGGTGGTAGTTATACTAATGACAAAGCTTGCCC
											ATTGATTGCTGCAGTCATAACAAGAGAAGTGGGTTTTGTCGTGCCTGGTTTGCCTGGCAC
											GATATTACGCACAACTAATGGTGACTTTTTGCATTTCTTACCTAGAGTTTTTAGTGCAGT
											TGGTAACATCTGTTACACACCATCAAAACTTATAGAGTACACTGACTTTGCAACATCAGC
											TTGTGTTTTGGCTGCTGAATGTACAATTTTTAAAGATGCTTCTGGTAAGCCAGTACCATA
											TTGTTATGATACCAATGTACTAGAAGGTTCTGTTGCTTATGAAAGTTTACGCCCTGACAC
											ACGTTATGTGCTCATGGATGGCTCTATTATTCAATTTCCTAACACCTACCTTGAAGGTTC
											TGTTAGAGTGGTAACAACTTTTGATTCTGAGTACTGTAGGCACGGCACTTGTGAAAGATC
											AGAAGCTGGTGTTTGTGTATCTACTAGTGGTAGATGGGTACTTAACAATGATTATTACAG
											ATCTTTACCAGGAGTTTTCTGTGGTGTAGATGCTGTAAATTTATTTACTAATATGTTTAC
											ACCACTAATTCAACCTATTGGTGCTTTGGACATATCAGCATCTATAGTAGCTGGTGGTAT
											TGTGGCTATCGTAGTAACATGCCTTGCCTACTATTTTATGAGGTTTAGAAGAGCTTTTGG
											TGAATACAGTCATGTAGTTGCCTTTAATACTTTACTATTCCTTATGTCATTCATTGTACT
											CTGTTTAACACCAGTTTACTCATTCTTACCTGGTGTTTATTCTGTTATTTACTTGTACTT
											GACATTTTATCTTACTAATGATGTTTCTTTTTTAGCACATATTCAGTGGATGGTTATGTT
											CACACCTTTAGTACCTTTCTGGATAACAATTGCTTATATCATTTGTATTTCCACAAAGCA
											TTTCTATTGGTTCTTTAGTAATTACCTAAAGAGACGTGTAGTCTTTAATGGTGTTTCCTT
											TAGTACTTTTGAAGAAGCTGCGCTGTGCACCTTTTTGTTAAATAAAGAAATGTATCTAAA
											GTTGCGTAGTGATGTGCTATTACCTCTTACGCAATATAATAGATACTTAGCTCTTTATAA
											TAAGTACAAGTATTTTAGTGGAGCAATGGATACAACTAGCTACAGAGAAGCTGCTTGTTG
											TCATCTCGCAAAGGCTCTCAATGACTTCAGTAACTCAGGTTCTGATGTTCTTTACCAACC
											ACCACAAATCTCTATCACCTCAGCTGTTTTGCAGAGTGGTTTTAGAAAAATGGCATTCCC
											ATCTGGTAAAGTTGAGGGTTGTATGGTACAAGTAACTTGTGGTACAACTACACTTAACGG
											TCTTTGGCTTGATGACGTAGTTTACTGTCCAAGACATGTGATCTGCACCTCTGAAGATAT
											GCTTAACCCTAATTATGAAGATTTACTCATTCGTAAGTCTAATCATAATTTCTTGGTACA
											GGCTGGTAATGTTCAACTCAGGGTTATTGGACATTCTATGCAAAATTGTGTACTTAAGCT
											TAAGGTTGATACAGCCAATCCTAAGACACCTAAGTATAAGTTTGTTCGCATTCAACCAGG
											ACAGACTTTTTCAGTGTTAGCTTGTTACAATGGTTCACCATCTGGTGTTTACCAATGTGC
											TATGAGACACAATTTCACTATTAAGGGTTCATTCCTTAATGGTTCATGTGGTAGTGTTGG
											TTTTAACATAGATTATGACTGTGTCTCTTTTTGTTACATGCACCATATGGAATTACCAAC
											TGGAGTTCATGCTGGCACAGACTTAGAAGGTAACTTTTATGGACCTTTTGTTGACAGGCA
											AACAGCACAAGCAGCTGGTACGGACACAACTATTACAGTTAATGTTTTAGCTTGGTTGTA
											CGCTGCTGTTATAAATGGAGACAGGTGGTTTCTCAATCGATTTACCACAACTCTTAATGA
											CTTTAACCTTGTGGCTATGAAGTACAATTATGAACCTCTAACACAAGACCATGTTGACAT
											ACTAGGACCTCTTTCTGCTCAAACTGGAATTGCCGTTTTAGATATGTGTGCTTCATTAAA
											AGAATTACTGCAAAATGGTATGAATGGACGTACCATATTGGGTAGTGCTTTATTAGAAGA
											TGAATTTACACCTTTTGATGTTGTTAGACAATGCTCAGGTGTTACTTTCCAAAGTGCAGT
											GAAAAGAACAATCAAGGGTACACACCACTGGTTGTTACTCACAATTTTGACTTCACTTTT
											AGTTTTAGTCCAGAGTACTCAATGGTCTTTGTTCTTTTTTTTGTATGAAAATGCCTTTTT
											ACCTTTTGCTATGGGTATTATTGCTATGTCTGCTTTTGCAATGATGTTTGTCAAACATAA
											GCATGCATTTCTCTGTTTGTTTTTGTTACCTTCTCTTGCCACTGTAGCTTATTTTAATAT
											GGTCTATATGCCTGCTAGTTGGGTGATGCGTATTATGACATGGTTGGATATGGTTGATAC
											TAGTTTGAAGCTAAAAGACTGTGTTATGTATGCATCAGCTGTAGTGTTACTAATCCTTAT
											GACAGCAAGAACTGTGTATGATGATGGTGCTAGGAGAGTGTGGACACTTATGAATGTCTT
											GACACTCGTTTATAAAGTTTATTATGGTAATGCTTTAGATCAAGCCATTTCCATGTGGGC
											TCTTATAATCTCTGTTACTTCTAACTACTCAGGTGTAGTTACAACTGTCATGTTTTTGGC
											CAGAGGTATTGTTTTTATGTGTGTTGAGTATTGCCCTATTTTCTTCATAACTGGTAATAC
											ACTTCAGTGTATAATGCTAGTTTATTGTTTCTTAGGCTATTTTTGTACTTGTTACTTTGG
											CCTCTTTTGTTTACTCAACCGCTACTTTAGACTGACTCTTGGTGTTTATGATTACTTAGT
											TTCTACACAGGAGTTTAGATATATGAATTCACAGGGACTACTCCCACCCAAGAATAGCAT
											AGATGCCTTCAAACTCAACATTAAATTGTTGGGTGTTGGTGGCAAACCTTGTATCAAAGT
											AGCCACTGTACAGTCTAAAATGTCAGATGTAAAGTGCACATCAGTAGTCTTACTCTCAGT
											TTTGCAACAACTCAGAGTAGAATCATCATCTAAATTGTGGGCTCAATGTGTCCAGTTACA
											CAATGACATTCTCTTAGCTAAAGATACTACTGAAGCCTTTGAAAAAATGGTTTCACTACT
											TTCTGTTTTGCTTTCCATGCAGGGTGCTGTAGACATAAACAAGCTTTGTGAAGAAATGCT
											GGACAACAGGGCAACCTTACAAGCTATAGCCTCAGAGTTTAGTTCCCTTCCATCATATGC
											AGCTTTTGCTACTGCTCAAGAAGCTTATGAACAGGCTGTTGCTAATGGTGATTCTGAAGT
											TGTTCTTAAAAAGTTGAAGAAGTCTTTGAATGTGGCTAAATCTGAATTTGACCGTGATGC
											AGCCATGCAACGTAAGTTGGAAAAGATGGCTGATCAAGCTATGACCCAAATGTATAAACA
											GGCTAGATCTGAGGACAAGAGGGCAAAAGTTACTAGTGCTATGCAGACAATGCTTTTCAC
											TATGCTTAGAAAGTTGGATAATGATGCACTCAACAACATTATCAACAATGCAAGAGATGG
											TTGTGTTCCCTTGAACATAATACCTCTTACAACAGCAGCCAAACTAATGGTTGTCATACC
											AGACTATAACACATATAAAAATACGTGTGATGGTACAACATTTACTTATGCATCAGCATT
											GTGGGAAATCCAACAGGTTGTAGATGCAGATAGTAAAATTGTTCAACTTAGTGAAATTAG
											TATGGACAATTCACCTAATTTAGCATGGCCTCTTATTGTAACAGCTTTAAGGGCCAATTC
											TGCTGTCAAATTACAGAATAATGAGCTTAGTCCTGTTGCACTACGACAGATGTCTTGTGC
											TGCCGGTACTACACAAACTGCTTGCACTGATGACAATGCGTTAGCTTACTACAACACAAC
											AAAGGGAGGTAGGTTTGTACTTGCACTGTTATCCGATTTACAGGATTTGAAATGGGCTAG
											ATTCCCTAAGAGTGATGGAACTGGTACTATTTATACAGAACTGGAACCACCTTGTAGGTT
											TGTTACAGACACACCTAAAGGTCCTAAAGTGAAGTATTTATACTTTATTAAAGGATTAAA
											CAACCTAAATAGAGGTATGGTACTTGGTAGTTTAGCTGCCACAGTACGTCTACAAGCTGG
											TAATGCAACAGAAGTGCCTGCCAATTCAACTGTATTATCTTTCTGTGCTTTTGCTGTAGA
											TGCTGCTAAAGCTTACAAAGATTATCTAGCTAGTGGGGGACAACCAATCACTAATTGTGT
											TAAGATGTTGTGTACACACACTGGTACTGGTCAGGCAATAACAGTTACACCGGAAGCCAA
											TATGGATCAAGAATCCTTTGGTGGTGCATCGTGTTGTCTGTACTGCCGTTGCCACATAGA
											TCATCCAAATCCTAAAGGATTTTGTGACTTAAAAGGTAAGTATGTACAAATACCTACAAC
											TTGTGCTAATGACCCTGTGGGTTTTACACTTAAAAACACAGTCTGTACCGTCTGCGGTAT
											GTGGAAAGGTTATGGCTGTAGTTGTGATCAACTCCGCGAACCCATGCTTCAGTCAGCTGA
											TGCACAATCGTTTTTAAACGGGTTTGCGGTGTAAGTGCAGCCCGTCTTACACCGTGCGGC
											ACAGGCACTAGTACTGATGTCGTATACAGGGCTTTTGACATCTACAATGATAAAGTAGCT
											GGTTTTGCTAAATTCCTAAAAACTAATTGTTGTCGCTTCCAAGAAAAGGACGAAGATGAC
											AATTTAATTGATTCTTACTTTGTAGTTAAGAGACACACTTTCTCTAACTACCAACATGAA
											GAAACAATTTATAATTTACTTAAGGATTGTCCAGCTGTTGCTAAACATGACTTCTTTAAG
											TTTAGAATAGACGGTGACATGGTACCACATATATCACGTCAACGTCTTACTAAATACACA
											ATGGCAGACCTCGTCTATGCTTTAAGGCATTTTGATGAAGGTAATTGTGACACATTAAAA
											GAAATACTTGTCACATACAATTGTTGTGATGATGATTATTTCAATAAAAAGGACTGGTAT
											GATTTTGTAGAAAACCCAGATATATTACGCGTATACGCCAACTTAGGTGAACGTGTACGC
											CAAGCTTTGTTAAAAACAGTACAATTCTGTGATGCCATGCGAAATGCTGGTATTGTTGGT
											GTACTGACATTAGATAATCAAGATCTCAATGGTAACTGGTATGATTTCGGTGATTTCATA
											CAAACCACGCCAGGTAGTGGAGTTCCTGTTGTAGATTCTTATTATTCATTGTTAATGCCT
											ATATTAACCTTGACCAGGGCTTTAACTGCAGAGTCACATGTTGACACTGACTTAACAAAG
											CCTTACATTAAGTGGGATTTGTTAAAATATGACTTCACGGAAGAGAGGTTAAAACTCTTT
											GACCGTTATTTTAAATATTGGGATCAGACATACCACCCAAATTGTGTTAACTGTTTGGAT
											GACAGATGCATTCTGCATTGTGCAAACTTTAATGTTTTATTCTCTACAGTGTTCCCACTT
											ACAAGTTTTGGACCACTAGTGAGAAAAATATTTGTTGATGGTGTTCCATTTGTAGTTTCA
											ACTGGATACCACTTCAGAGAGCTAGGTGTTGTACATAATCAGGATGTAAACTTACATAGC
											TCTAGACTTAGTTTTAAGGAATTACTTGTGTATGCTGCTGACCCTGCTATGCACGCTGCT
											TCTGGTAATCTATTACTAGATAAACGCACTACGTGCTTTTCAGTAGCTGCACTTACTAAC
											AATGTTGCTTTTCAAACTGTCAAACCCGGTAATTTTAACAAAGACTTCTATGACTTTGCT
											GTGTCTAAGGGTTTCTTTAAGGAAGGAAGTTCTGTTGAATTAAAACACTTCTTCTTTGCT
											CAGGATGGTAATGCTGCTATCAGCGATTATGACTACTATCGTTATAATCTACCAACAATG
											TGTGATATCAGACAACTACTATTTGTAGTTGAAGTTGTTGATAAGTACTTTGATTGTTAC
											GATGGTGGCTGTATTAATGCTAACCAAGTCATCGTCAACAACCTAGACAAATCAGCTGGT
											TTTCCATTTAATAAATGGGGTAAGGCTAGACTTTATTATGATTCAATGAGTTATGAGGAT
											CAAGATGCACTTTTCGCATATACAAAACGTAATGTCATCCCTACTATAACTCAAATGAAT
											CTTAAGTATGCCATTAGTGCAAAGAATAGAGCTCGCACCGTAGCTGGTGTCTCTATCTGT
											AGTACTATGACCAATAGACAGTTTCATCAAAAATTATTGAAATCAATAGCCGCCACTAGA
											GGAGCTACTGTAGTAATTGGAACAAGCAAATTCTATGGTGGTTGGCACAACATGTTAAAA
											ACTGTTTATAGTGATGTAGAAAACCCTCACCTTATGGGTTGGGATTATCCTAAATGTGAT
											AGAGCCATGCCTAACATGCTTAGAATTATGGCCTCACTTGTTCTTGCTCGCAAACATACA
											ACGTGTTGTAGCTTGTCACACCGTTTCTATAGATTAGCTAATGAGTGTGCTCAAGTATTG
											AGTGAAATGGTCATGTGTGGCGGTTCACTATATGTTAAACCAGGTGGAACCTCATCAGGA
											GATGCCACAACTGCTTATGCTAATAGTGTTTTTAACATTTGTCAAGCTGTCACGGCCAAT
											GTTAATGCACTTTTATCTACTGATGGTAACAAAATTGCCGATAAGTATGTCCGCAATTTA
											CAACACAGACTTTATGAGTGTCTCTATAGAAATAGAGATGTTGACACAGACTTTGTGAAT
											GAGTTTTACGCATATTTGCGTAAACATTTCTCAATGATGATACTTTCTGACGATGCTGTT
											GTGTGTTTCAATAGCACTTATGCATCTCAAGGTCTAGTGGCTAGCATAAAGAACTTTAAG
											TCAGTTCTTTATTATCAAAACAATGTTTTTATGTCTGAAGCAAAATGTTGGACTGAGACT
											GACCTTACTAAAGGACCTCATGAATTTTGCTCTCAACATACAATGCTAGTTAAACAGGGT
											GATGATTATGTGTACCTTCCTTACCCAGATCCATCAAGAATCCTAGGGGCCGGCTGTTTT
											GTAGATGATATCGTAAAAACAGATGGTACACTTATGATTGAACGGTTCGTGTCTTTAGCT
											ATAGATGCTTACCCACTTACTAAACATCCTAATCAGGAGTATGCTGATGTCTTTCATTTG
											TACTTACAATACATAAGAAAGCTACATGATGAGTTAACAGGACACATGTTAGACATGTAT
											TCTGTTATGCTTACTAATGATAACACTTCAAGGTATTGGGAACCTGAGTTTTATGAGGCT
											ATGTACACACCGCATACAGTCTTACAGGCTGTTGGGGCTTGTGTTCTTTGCAATTCACAG
											ACTTCATTAAGATGTGGTGCTTGCATACGTAGACCATTCTTATGTTGTAAATGCTGTTAC
											GACCATGTCATATCAACATCACATAAATTAGTCTTGTCTGTTAATCCGTATGTTTGCAAT
											GCTCCAGGTTGTGATGTCACAGATGTGACTCAACTTTACTTAGGAGGTATGAGCTATTAT
											TGTAAATCACATAAACCACCCATTAGTTTTCCATTGTGTGCTAATGGACAAGTTTTTGGT
											TTATATAAAAATACATGTGTTGGTAGCGATAATGTTACTGACTTTAATGCAATTGCAACA
											TGTGACTGGACAAATGCTGGTGATTACATTTTAGCTAACACCTGTACTGAAAGACTCAAG
											CTTTTTGCAGCAGAAACGCTCAAAGCTACTGAGGAGACATTTAAACTGTCTTATGGTATT
											GCTACTGTACGTGAAGTGCTGTCTGACAGAGAATTACATCTTTCATGGGAAGTTGGTAAA
											CCTAGACCACCACTTAACCGAAATTATGTCTTTACTGGTTATCGTGTAACTAAAAACAGT
											AAAGTACAAATAGGAGAGTACACCTTTGAAAAAGGTGACTATGGTGATGCTGTTGTTTAC
											CGAGGTACAACAACTTACAAATTAAATGTTGGTGATTATTTTGTGCTGACATCACATACA
											GTAATGCCATTAAGTGCACCTACACTAGTGCCACAAGAGCACTATGTTAGAATTACTGGC
											TTATACCCAACACTCAATATCTCAGATGAGTTTTCTAGCAATGTTGCAAATTATCAAAAG
											GTTGGTATGCAAAAGTATTCTACACTCCAGGGACCACCTGGTACTGGTAAGAGTCATTTT
											GCTATTGGCCTAGCTCTCTACTACCCTTCTGCTCGCATAGTGTATACAGCTTGCTCTCAT
											GCCGCTGTTGATGCACTATGTGAGAAGGCATTAAAATATTTGCCTATAGATAAATGTAGT
											AGAATTATACCTGCACGTGCTCGTGTAGAGTGTTTTGATAAATTCAAAGTGAATTCAACA
											TTAGAACAGTATGTCTTTTGTACTGTAAATGCATTGCCTGAGACGACAGCAGATATAGTT
											GTCTTTGATGAAATTTCAATGGCCACAAATTATGATTTGAGTGTTGTCAATGCCAGATTA
											TGTGCTAAGCACTATGTGTACATTGGCGACCCTGCTCAATTACCTGCACCACGCACATTG
											CTAACTAAGGGCACACTAGAACCAGAATATTTCAATTCAGTGTGTAGACTTATGAAAACT
											ATAGGTCCAGACATGTTCCTCGGAACTTGTCGGCGTTGTCCTGCTGAAATTGTTGACACT
											GTGAGTGCTTTGGTTTATGATAATAAGCTTAAAGCACATAAAGACAAATCAGCTCAATGC
											TTTAAAATGTTTTATAAGGGTGTTATCACGCATGATGTTTCATCTGCAATTAACAGGCCA
											CAAATAGGCGTGGTAAGAGAATTTCTTACACGTAACCCTGCTTGGAGAAAAGCTGTCTTT
											ATTTCACCTTATAATTCACAGAATGCTGTAGCCTCAAAGATTTTGGGACTACCAACTCAA
											ACTGTTGATTCATCACAGGGCTCAGAATATGACTATGTCATATTCACTCAAACCACTGAA
											ACAGCTCACTCTTGTAATGTAAACAGATTTAATGTTGCTATTACCAGAGCAAAAGTAGGC
											ATACTTTGCATAATGTCTGATAGAGACCTTTATGACAAGTTGCAATTTACAAGTCTTGAA
											ATTCCACGTAGGAATGTGGCAACTTTACAAGCTGAAAATGTAACAGGACTCTTTAAAGAT
											TGTAGTAAGGTAATCACTGGGTTACATCCTACACAGGCACCTACACACCTCAGTGTTGAC
											ACTAAATTCAAAACTGAAGGTTTATGTGTTGACGTACCTGGCATACCTAAGGACATGACC
											TATAGAAGACTCATCTCTATGATGGGTTTTAAAATGAATTATCAAGTTAATGGTTACCCT
											AACATGTTTATCACCCGCGAAGAAGCTATAAGACATGTACGTGCATGGATTGGCTTCGAT
											GTCGAGGGGTGTCATGCTACTAGAGAAGCTGTTGGTACCAATTTACCTTTACAGCTAGGT
											TTTTCTACAGGTGTTAACCTAGTTGCTGTACCTACAGGTTATGTTGATACACCTAATAAT
											ACAGATTTTTCCAGAGTTAGTGCTAAACCACCGCCTGGAGATCAATTTAAACACCTCATA
											CCACTTATGTACAAAGGACTTCCTTGGAATGTAGTGCGTATAAAGATTGTACAAATGTTA
											AGTGACACACTTAAAAATCTCTCTGACAGAGTCGTATTTGTCTTATGGGCACATGGCTTT
											GAGTTGACATCTATGAAGTATTTTGTGAAAATAGGACCTGAGCGCACCTGTTGTCTATGT
											GATAGACGTGCCACATGCTTTTCCACTGCTTCAGACACTTATGCCTGTTGGCATCATTCT
											ATTGGATTTGATTACGTCTATAATCCGTTTATGATTGATGTTCAACAATGGGGTTTTACA
											GGTAACCTACAAAGCAACCATGATCTGTATTGTCAAGTCCATGGTAATGCACATGTAGCT
											AGTTGTGATGCAATCATGACTAGGTGTCTAGCTGTCCACGAGTGCTTTGTTAAGCGTGTT
											GACTGGACTATTGAATATCCTATAATTGGTGATGAACTGAAGATTAATGCGGCTTGTAGA
											AAGGTTCAACACATGGTTGTTAAAGCTGCATTATTAGCAGACAAATTCCCAGTTCTTCAC
											GACATTGGTAACCCTAAAGCTATTAAGTGTGTACCTCAAGCTGATGTAGAATGGAAGTTC
											TATGATGCACAGCCTTGTAGTGACAAAGCTTATAAAATAGAAGAATTATTCTATTCTTAT
											GCCACACATTCTGACAAATTCACAGATGGTGTATGCCTATTTTGGAATTGCAATGTCGAT
											AGATATCCTGCTAATTCCATTGTTTGTAGATTTGACACTAGAGTGCTATCTAACCTTAAC
											TTGCCTGGTTGTGATGGTGGCAGTTTGTATGTAAATAAACATGCATTCCACACACCAGCT
											TTTGATAAAAGTGCTTTTGTTAATTTAAAACAATTACCATTTTTCTATTACTCTGACAGT
											CCATGTGAGTCTCATGGAAAACAAGTAGTGTCAGATATAGATTATGTACCACTAAAGTCT
											GCTACGTGTATAACACGTTGCAATTTAGGTGGTGCTGTCTGTAGACATCATGCTAATGAG
											TACAGATTGTATCTCGATGCTTATAACATGATGATCTCAGCTGGCTTTAGCTTGTGGGTT
											TACAAACAATTTGATACTTATAACCTCTGGAACACTTTTACAAGACTTCAGAGTTTAGAA
											AATGTGGCTTTTAATGTTGTAAATAAGGGACACTTTGATGGACAACAGGGTGAAGTACCA
											GTTTCTATCATTAATAACACTGTTTACACAAAAGTTGATGGTGTTGATGTAGAATTGTTT
											GAAAATAAAACAACATTACCTGTTAATGTAGCATTTGAGCTTTGGGCTAAGCGCAACATT
											AAACCAGTACCAGAGGTGAAAATACTCAATAATTTGGGTGTGGACATTGCTGCTAATACT
											GTGATCTGGGACTACAAAAGAGATGCTCCAGCACATATATCTACTATTGGTGTTTGTTCT
											ATGACTGACATAGCCAAGAAACCAATTGAAACGATTTGTGCACCACTCACTGTCTTTTTT
											GATGGTAGAGTTGATGGTCAAGTAGACTTATTTAGAAATGCCCGTAATGGTGTTCTTATT
											ACAGAGGGTAGTGTTAAAGGTTTACAACCATCTGTAGGTCCCAAACAAGCTAGTCTTAAT
											GGAGTCACATTAATTGGAGAAGCCGTAAAAACACAGTTCAATTATTATAAGAAAGTTGAT
											GGTGTTGTCCAACAATTACCTGAAACTTACTTTACTCAGAGTAGAAATTTACAAGAATTT
											AAACCCAGGAGTCAAATGGAAATTGATTTCTTAGAATTAGCTATGGATGAATTCATTGAA
											CGGTATAAATTAGAAGGCTATGCCTTCGAACATATCGTTTATGGAGATTTTAGTCATAGT
											CAGTTAGGTGGTTTACATCTACTGATTGGACTAGCTAAACGTTTTAAGGAATCACCTTTT
											GAATTAGAAGATTTTATTCCTATGGACAGTACAGTTAAAAACTATTTCATAACAGATGCG
											CAAACAGGTTCATCTAAGTGTGTGTGTTCTGTTATTGATTTATTACTTGATGATTTTGTT
											GAAATAATAAAATCCCAAGATTTATCTGTAGTTTCTAAGGTTGTCAAAGTGACTATTGAC
											TATACAGAAATTTCATTTATGCTTTGGTGTAAAGATGGCCATGTAGAAACATTTTACCCA
											AAATTACAATCTAGTCAAGCGTGGCAACCGGGTGTTGCTATGCCTAATCTTTACAAAATG
											CAAAGAATGCTATTAGAAAAGTGTGACCTTCAAAATTATGGTGATAGTGCAACATTACCT
											AAAGGCATAATGATGAATGTCGCAAAATATACTCAACTGTGTCAATATTTAAACACATTA
											ACATTAGCTGTACCCTATAATATGAGAGTTATACATTTTGGTGCTGGTTCTGATAAAGGA
											GTTGCACCAGGTACAGCTGTTTTAAGACAGTGGTTGCCTACGGGTACGCTGCTTGTCGAT
											TCAGATCTTAATGACTTTGTCTCTGATGCAGATTCAACTTTGATTGGTGATTGTGCAACT
											GTACATACAGCTAATAAATGGGATCTCATTATTAGTGATATGTACGACCCTAAGACTAAA
											AATGTTACAAAAGAAAATGACTCTAAAGAGGGTTTTTTCACTTACATTTGTGGGTTTATA
											CAACAAAAGCTAGCTCTTGGAGGTTCCGTGGCTATAAAGATAACAGAACATTCTTGGAAT
											GCTGATCTTTATAAGCTCATGGGACACTTCGCATGGTGGACAGCCTTTGTTACTAATGTG
											AATGCGTCATCATCTGAAGCATTTTTAATTGGATGTAATTATCTTGGCAAACCACGCGAA
											CAAATAGATGGTTATGTCATGCATGCAAATTACATATTTTGGAGGAATACAAATCCAATT
											CAGTTGTCTTCCTATTCTTTATTTGACATGAGTAAATTTCCCCTTAAATTAAGGGGTACT
											GCTGTTATGTCTTTAAAAGAAGGTCAAATCAATGATATGATTTTATCTCTTCTTAGTAAA
											GGTAGACTTATAATTAGAGAAAACAACAGAGTTGTTATTTCTAGTGATGTTCTTGTTAAC
											AACTAAACGAACAATGTTTGTTTTTCTTGTTTTATTGCCACTAGTCTCTAGTCAGTGTGT
											TAATCTTATAACCAGAACTCAATCATACACTAATTCTTTCACACGTGGTGTTTATTACCC
											TGACAAAGTTTTCAGATCCTCAGTTTTACATTCAACTCAGGACTTGTTCTTACCTTTCTT
											TTCCAATGTTACTTGGTTCCATGCTATCTCTGGGACCAATGGTACTAAGAGGTTTGATAA
											CCCTGTCCTACCATTTAATGATGGTGTTTATTTTGCTTCCACTGAGAAGTCTAACATAAT
											AAGAGGCTGGATTTTTGGTACTACTTTAGATTCGAAGACCCAGTCCCTACTTATTGTTAA
											TAACGCTACTAATGTTGTTATTAAAGTCTGTGAATTTCAATTTTGTAATGATCCATTTTT
											GGATGTTTATTACCACAAAAACAACAAAAGTTGGATGGAAAGTGAGTTCAGAGTTTATTC
											TAGTGCGAATAATTGCACTTTTGAATATGTCTCTCAGCCTTTTCTTATGGACCTTGAAGG
											AAAACAGGGTAATTTCAAAAATCTTAGGGAATTTGTGTTTAAGAATATTGATGGTTATTT
											TAAAATATATTCTAAGCACACGCCTATTAATTTAGGGCGTGATCTCCCTCAGGGTTTTTC
											GGCTTTAGAACCATTGGTAGATTTGCCAATAGGTATTAACATCACTAGGTTTCAAACTTT
											ACTTGCTTTACATAGAAGTTATTTGACTCCTGGTGATTCTTCTTCAGGTTGGACAGCTGG
											TGCTGCAGCTTATTATGTGGGTTATCTTCAACCTAGGACTTTTCTATTAAAATATAATGA
											AAATGGAACCATTACAGATGCTGTAGACTGTGCACTTGACCCTCTCTCAGAAACAAAGTG
											TACGTTGAAATCCTTCACTGTAGAAAAAGGAATCTATCAAACTTCTAACTTTAGAGTCCA
											ACCAACAGAATCTATTGTTAGATTTCCTAATATTACAAACTTGTGCCCTTTTGATGAAGT
											TTTTAACGCCACCACATTTGCATCTGTTTATGCTTGGAACAGGAAGAGAATCAGCAACTG
											TGTTGCTGATTATTCTGTCCTATATAATTTCGCACCATTTTTCGCTTTTAAGTGTTATGG
											AGTGTCTCCTACTAAATTAAATGATCTCTGCTTTACTAATGTCTATGCAGATTCATTTGT
											AATTAGAGGTAATGAAGTCAGCCAAATCGCTCCAGGGCAAACTGGAAATATTGCTGATTA
											TAATTATAAATTACCAGATGATTTTACAGGCTGCGTTATAGCTTGGAATTCTAACAAGCT
											TGATTCTAAGGTTGGTGGTAATTATAATTACCGGTATAGATTGTTTAGGAAGTCTAATCT
											CAAACCTTTTGAGAGAGATATTTCAACTGAAATCTATCAGGCCGGTAACAAACCTTGTAA
											TGGTGTTGCAGGTGTTAATTGTTACTTTCCTTTACAATCATATGGTTTCCGACCCACTTA
											TGGTGTTGGTCACCAACCATACAGAGTAGTAGTACTTTCTTTTGAACTTCTACATGCACC
											AGCAACTGTTTGTGGACCTAAAAAGTCTACTAATTTGGTTAAAAACAAATGTGTCAATTT
											CAACTTCAATGGTTTAACAGGCACAGGTGTTCTTACTGAGTCTAACAAAAAGTTTCTGCC
											TTTCCAACAATTTGGCAGAGACATTGCTGACACTACTGATGCTGTCCGTGATCCACAGAC
											ACTTGAGATTCTTGACATTACACCATGTTCTTTTGGTGGTGTCAGTGTTATAACACCAGG
											AACAAATACTTCTAACCAGGTTGCTGTTCTTTATCAGGGTGTTAACTGCACAGAAGTCCC
											TGTTGCTATTCATGCAGATCAACTTACTCCTACTTGGCGTGTTTATTCTACAGGTTCTAA
											TGTTTTTCAAACACGTGCAGGCTGTTTAATAGGGGCTGAATATGTCAACAACTCATATGA
											GTGTGACATACCCATTGGTGCAGGTATATGCGCTAGTTATCAGACTCAGACTAAGTCTCA
											TCGGCGGGCACGTAGTGTAGCTAGTCAATCCATCATTGCCTACACTATGTCACTTGGTGC
											AGAAAATTCAGTTGCTTACTCTAATAACTCTATTGCCATACCCACAAATTTTACTATTAG
											TGTTACCACAGAAATTCTACCAGTGTCTATGACCAAGACATCAGTAGATTGTACAATGTA
											CATTTGTGGTGATTCAACTGAATGCAGCAATCTTTTGTTGCAATATGGCAGTTTTTGTAC
											ACAATTAAAACGTGCTTTAACTGGAATAGCTGTTGAACAAGACAAAAACACCCAAGAAGT
											TTTTGCACAAGTCAAACAAATTTACAAAACACCACCAATTAAATATTTTGGTGGTTTTAA
											TTTTTCACAAATATTACCAGATCCATCAAAACCAAGCAAGAGGTCATTTATTGAAGATCT
											ACTTTTCAACAAAGTGACACTTGCAGATGCTGGCTTCATCAAACAATATGGTGATTGCCT
											TGGTGATATTGCTGCTAGAGACCTCATTTGTGCACAAAAGTTTAACGGCCTTACTGTTTT
											GCCACCTTTGCTCACAGATGAAATGATTGCTCAATACACTTCTGCACTGTTAGCGGGTAC
											AATCACTTCTGGTTGGACCTTTGGTGCAGGTGCTGCATTACAAATACCATTTGCTATGCA
											AATGGCTTATAGGTTTAATGGTATTGGAGTTACACAGAATGTTCTCTATGAGAACCAAAA
											ATTGATTGCCAACCAATTTAATAGTGCTATTGGCAAAATTCAAGACTCACTTTCTTCCAC
											AGCAAGTGCACTTGGAAAACTTCAAGATGTGGTCAACCATAATGCACAAGCTTTAAACAC
											GCTTGTTAAACAACTTAGCTCCAAATTTGGTGCAATTTCAAGTGTTTTAAATGATATCCT
											TTCACGTCTTGACAAAGTTGAGGCTGAAGTGCAAATTGATAGGTTGATCACAGGCAGACT
											TCAAAGTTTGCAGACATATGTGACTCAACAATTAATTAGAGCTGCAGAAATCAGAGCTTC
											TGCTAATCTTGCTGCTACTAAAATGTCAGAGTGTGTACTTGGACAATCAAAAAGAGTTGA
											TTTTTGTGGAAAGGGCTATCATCTTATGTCCTTCCCTCAGTCAGCACCTCATGGTGTAGT
											CTTCTTGCATGTGACTTATGTCCCTGCACAAGAAAAGAACTTCACAACTGCTCCTGCCAT
											TTGTCATGATGGAAAAGCACACTTTCCTCGTGAAGGTGTCTTTGTTTCAAATGGCACACA
											CTGGTTTGTAACACAAAGGAATTTTTATGAACCACAAATCATTACTACAGACAACACATT
											TGTGTCTGGTAACTGTGATGTTGTAATAGGAATTGTCAACAACACAGTTTATGATCCTTT
											GCAACCTGAATTAGATTCATTCAAGGAGGAGTTAGATAAATATTTTAAGAATCATACATC
											ACCAGATGTTGATTTAGGTGACATCTCTGGCATTAATGCTTCAGTTGTAAACATTCAAAA
											AGAAATTGACCGCCTCAATGAGGTTGCCAAGAATTTAAATGAATCTCTCATCGATCTCCA
											AGAACTTGGAAAGTATGAGCAGTATATAAAATGGCCATGGTACATTTGGCTAGGTTTTAT
											AGCTGGCTTGATTGCCATAGTAATGGTGACAATTATGCTTTGCTGTATGACCAGTTGCTG
											TAGTTGTCTCAAGGGCTGTTGTTCTTGTGGATCCTGCTGCAAATTTGATGAAGACGACTC
											TGAGCCAGTGCTCAAAGGAGTCAAATTACATTACACATAAACGAACTTATGGATTTGTTT
											ATGAGAATCTTCACAATTGGAACTGTAACTTTGAAGCAAGGTGAAATCAAGGATGCTACT
											CCTTCAGATTTTGTTCGCGCTACTGCAACGATACCGATACAAGCCTCACTCCCTTTCGGA
											TGGCTTATTGTTGGCGTTGCACTTCTTGCTGTTTTTCAGAGCGCTTCCAAAATCATAACT
											CTCAAAAAGAGATGGCAACTAGCACTCTCCAAGGGTGTTCACTTTGTTTGCAACTTGCTG
											TTGTTGTTTGTAACAGTTTACTCACACCTTTTGCTCGTTGCTGCTGGCCTTGAAGCCCCT
											TTTCTCTATCTTTATGCTTTAGTCTACTTCTTGCAGAGTATAAACTTTGTAAGAATAATA
											ATGAGGCTTTGGCTTTGCTGGAAATGCCGTTCCAAAAACCCATTACTTTATGATGCCAAC
											TATTTTCTTTGCTGGCATACTAATTGTTACGACTATTGTATACCTTACAATAGTGTAACT
											TCTTCAATTGTCATTACTTCAGGTGATGGCACAACAAGTCCTATTTCTGAACATGACTAC
											CAGATTGGTGGTTATACTGAAAAATGGGAATCTGGAGTAAAAGACTGTGTTGTATTACAC
											AGTTACTTCACTTCAGACTATTACCAGCTGTACTCAACTCAATTGAGTACAGACATTGGT
											GTTGAACATGTTACCTTCTTCATCTACAATAAAATTGTTGATGAGCCTGAAGAACATGTC
											CAAATTCACACAATCGACGGTTCATCCGGAGTTGTTAATCCAGTAATGGAACCAATTTAT
											GATGAACCGACGACGACTACTAGCGTGCCTTTGTAAGCACAAGCTGATGAGTACGAACTT
											ATGTACTCATTCGTTTCGGAAGAGATAGGTACGTTAATAGTTAATAGCGTACTTCTTTTT
											CTTGCTTTCGTGGTATTCTTGCTAGTTACACTAGCCATCCTTACTGCGCTTCGATTGTGT
											GCGTACTGCTGCAATATTGTTAACGTGAGTCTTGTAAAACCTTCTTTTTACGTTTACTCT
											CGTGTTAAAAATCTGAATTCTTCTAGAGTTCCTGATCTTCTGGTCTAAACGAACTAAATA
											TTATATTAGTTTTTCTGTTTGGAACTTTAATTTTAGCCATGGCAAATTCCAACGGTACTA
											TTACCGTTGAAGAGCTTAAAAAGCTCCTTGAAGAATGGAACCTAGTAATAGGTTTCCTAT
											TCCTTACATGGATTTGTCTTCTACAATTTGCCTATGCCAACAGGAATAGGTTTTTGTATA
											TAATTAAGTTAATTTTCCTCTGGCTGTTATGGCCAGTAACTTTAACTTGTTTTGTGCTTG
											CTGCTGTTTACAGAATAAATTGGATCACCGGTGGAATTGCTATCGCAATGGCTTGTCTTG
											TAGGCTTGATGTGGCTCAGCTACTTCATTGCTTCTTTCAGACTGTTTGCGCGTACGCGTT
											CCATGTGGTCATTCAATCCAGAAACTAACATTCTTCTCAACGTGCCACTCCATGGCACTA
											TTCTGACCAGACCGCTTCTAGAAAGTGAACTCGTAATCGGAGCTGTGATCCTTCGTGGAC
											ATCTTCGTATTGCTGGACACCATCTAGGACGCTGTGACATCAAGGACCTGCCTAAAGAAA
											TCACTGTTGCTACGTCACGAACGCTTTCTTATTACAAATTGGGAGCTTCGCAGCGTGTAG
											CAGGTGACTCAGGTTTTGCTGCATACAGTCGCTACAGGATTGGCAACTATAAATTAAACA
											CAGACCATTCCAGTAGCAGTGACAATATTGCTTTGCTTGTACAGTAAGTGACAACAGATG
											TTTCATCTCGTTGACTTTCAGGTTACTATAGCAGAGATATTACTAATTATTATGAGGACT
											TTTAAAGTTTCCATTTGGAATCTTGATTACATCATAAACCTCATAATTAAAAATTTATCT
											AAGTCACTAACTGAGAATAAATATTCTCAATTAGATGAAGAGCAACCAATGGAGATTGAT
											TAAACGAACATGAAAATTATTCTTTTCTTGGCACTGATAACACTCGCTACTTGTGAGCTT
											TATCACTACCAAGAGTGTGTTAGAGGTACAACAGTACTTTTAAAAGAACCTTGCTCTTCT
											GGAACATACGAGGGCAATTCACCATTTCATCCTCTAGCTGATAACAAATTTGCACTGACT
											TGCTTTAGCACTCAATTTGCTTTTGCTTGTCCTGACGGCGTAAAACACGTCTATCAGTTA
											CGTGCCAGATCAGTTTCACCTAAACTGTTCATCAGACAAGAGGAAGTTCAAGAACTTTAC
											TCTCCAATTTTTCTTATTGTTGCGGCAATAGTGTTTATAACACTTTGCTTCACACTCAAA
											AGAAAGACAGAATGATTGAACTTTCATTAATTGACTTCTATTTGTGCTTTTTAGCCTTTC
											TGTTATTCCTTGTTTTAATTATGCTTATTATCTTTTGGTTCTCACTTGAACTGCAAGATC
											ATAATGAAACTTGTCACGCCTAAATGAACATGAAATTTCTTGTTTTCTTAGGAATCATCA
											CAACTGTAGCTGCATTTCACCAAGAATGTAGTTTACAGTCATGTACTCAACATCAACCAT
											ATGTAGTTGATGACCCGTGTCCTATTCACTTCTATTCTAAATGGTATATTAGAGTAGGAG
											CTAGAAAATCAGCACCTTTAATTGAATTGTGCGTGGATGAGGCTGGTTCTAAATCACCCA
											TTCAGTACATCGATATCGGTAATTATACAGTTTCCTGTTTACCTTTTACAATTAATTGCC
											AGGAACCTAAATTGGGTAGTCTTGTAGTGCGTTGTTCGTTCTATGAAGACTTTTTAGAGT
											ATCATGACGTTCGTGTTGTTTTAGATTTCATCTAAACGAACAAACTTAAATGTCTGATAA
											TGGACCCCAAAATCAGCGAAATGCACTCCGCATTACGTTTGGTGGGCCCTCAGATTCAAC
											TGGCAGTAACCAGAATTTTGGGGCGCGATCAAAACAACGTCGGCCCCAAGGTTTACCCAA
											TAATACTGCGTCTTGGTTCACCGCTCTCACTCAACATGGCAAGGAAGACCTTAAATTCCC
											TCGAGGACAAGGCGTTCCAATTAACACCAATAGCAGTCCAGATGACCAAATTGGCTACTA
											CCGAAGAGCTACCAGACGAATTCGTGGTGGTGACGGTAAAATGAAAGATCTCAGTCCAAG
											ATGGTATTTCTACTACCTAGGAACTGGGCCAGAAGCTGGACTTCCCTATGGTGCTAACAA
											AGACGGCATCATATGGGTTGCAACTGAGGGAGCCTTGAATACACCAAAAGATCACATTGG
											CACCCGCAATCCTGCTAACAATGCTGCAATCGTGCTACAACTTCCTCAAGGAACAACATT
											GCCAAAAGGCTTCTACGCAGAAGGGAGCAGAGGCGGCAGTCAAGCCTCTTCTCGTTCCTC
											ATCACGTAGTCGCAACAGTTCAAGAAATTCAACTCCAGGCAGCAGTAAACGAACTTCTCC
											TGCTAGAATGGCTGGCAATGGCGGTGATGCTGCTCTTGCTTTGCTGCTGCTTGACAGATT
											GAACCAGCTTGAGAGCAAAATGTCTGGTAAAGGCCAACAACAACAAGGCCAAACTGTCAC
											TAAGAAATCTGCTGCTGAGGCTTCTAAGAAGCCTCGGCAAAAACGTACTGCCACTAAAGC
											ATACAATGTAACACAAGCTTTCGGCAGACGTGGTCCAGAACAAACCCAAGGAAATTTTGG
											GGACCAGGAACTAATCAGACAAGGAACTGATTACAAACATTGGCCGCAAATTGCACAATT
											TGCCCCCAGCGCTTCAGCGTTCTTCGGAATGTCGCGCATTGGCATGGAAGTCACACCTTC
											GGGAACGTGGTTGACCTACACAGGTGCCATCAAATTGGATGACAAAGATCCAAATTTCAA
											AGATCAAGTCATTTTGCTGAATAAGCATATTGACGCATACAAAACATTCCCACCAACAGA
											GCCTAAAAAGGACAAAAAGAAGAAGGCTGATGAAACTCAAGCCTTACCGCAGAGACAGAA
											GAAACAGCAAACTGTGACTCTTCTTCCTGCTGCAGATTTGGATGATTTCTCCAAACAATT
											GCAACAATCCATGAGCCGTGCTGACTCAACTCAGGCCTAAACTCATGCAGACCACACAAG
											GCAGATGGGCTATATAAACGTTTTCGCTTTTCCGTTTACGATATATAGTCTACTCTTGTG
											CAGAATGAATTCTCGTAACTACATAGCACAAGTAGATGTAGTTAACTTTAATCTCACATA
											GCAATCTTTAATCAGTGTGTAACATTAGGGAGGACTTGAAAGAGCCACCACATTTTCACC
											GAGGCCACGCGGAGTACGATCGAGTGTACAGTGAACAATGCTAGGGNNNNNNNNNNNNNN
											NNNNNNNNNNNNNNNNNNNNNNNNNNNNNNNNNNNNNNNNNNNNNNNNNNNNNNNNNNNN
											NNNNNNNNNNNNNNNNNNNNNNNNNNNNNNNNNNNNNNNNNNNNNNNNNN

## Sheet: Table S2 iSNV
Table S2 iSNV
ID	SNV Trinucleotide context	position	Gene	Gene AA change	Protein	Protein AA change	Variant Type	Fitness effects (Bloom & Neher, Virus Evolution 2023)	Day-0_BAL ULG-29922 (Ct 20)	Day-0_ETA ULG-30117 (Ct 19)	Day-0_NP ULG-29920 (Ct 23)	Day-8_NP ULG-29930 (Ct 20)	Day-19_NP ULG-29928 (Ct 19.2)	Day-34_NP ULG-29929 (Ct 19.5)	Day-64_NP ULG-29953 (Ct 26.4)	Day-85_NP ULG-30017 (Ct 23.4)
G219T	C[G>T]A	219	inter_genic	inter_genic	inter_genic	inter_genic	SNV	NaN								0.924658
T1330C	C[T>C]A	1330	ORF1a	synonymous	NSP2	synonymous	SNV	NaN		0.387097	0.99631	0.997245	1	0.997506	0.985866	0.995
G2144A	C[G>A]T	2144	ORF1a	V627I	NSP2	V447I	SNV	1.2769		0.199405
T2827C	A[T>C]G	2827	ORF1a	synonymous	NSP3	synonymous	SNV	NaN	0.887661	0.496575
C3165T	G[C>T]T	3165	ORF1a	A967V	NSP3	A149V	SNV	0.009408	0.727273	0.475862
A3662G	G[A>G]G	3662	ORF1a	S1133G	NSP3	S315G	SNV	-0.88622	0.629905	0.345745
C3817T	A[C>T]A	3817	ORF1a	synonymous	NSP3	synonymous	SNV	NaN	0.32733
A4083G	G[A>G]C	4083	ORF1a	D1273G	NSP3	D455G	SNV	-0.086965	0.891949	0.981383	1	1	0.998113	1	0.996479	0.998305
T4346C	C[T>C]C	4346	ORF1a	S1361P	NSP3	S543P	SNV	0.41828		0.5375	1	1	1	1	0.994286	1
A4359C	C[A>C]A	4359	ORF1a	Q1365P	NSP3	Q547P	SNV	-1.1342	0.93865	0.9875	1	1	1	1	1	1
A5648C	A[A>C]A	5648	ORF1a	K1795Q	NSP3	K977Q	SNV	1.515	0.200658	0.18797
C5730T	A[C>T]T	5730	ORF1a	T1822I	NSP3	T1004I	SNV	0.99151	0.682566	0.481203
T5731C	C[T>C]T	5731	ORF1a	synonymous	NSP3	synonymous	SNV	NaN	0.682566	0.481203
C5849T	T[C>T]C	5849	ORF1a	P1862S	NSP3	P1044S	SNV	0.18871	0.313531	0.067669
T6226C	A[T>C]A	6226	ORF1a	synonymous	NSP3	synonymous	SNV	NaN	0.469421	0.353383
C6968T	A[C>T]T	6968	ORF1a	synonymous	NSP3	synonymous	SNV	NaN							0.882729
C7124T	A[C>T]C	7124	ORF1a	P2287S	NSP3	P1469S	SNV	0.10763	0.920596	0.502164
G7223A	T[G>A]C	7223	ORF1a	A2320T	NSP3	A1502T	SNV	-0.57695		0.355263	0.997579	0.998891	1	1	0.994652	0.998379
C7334T	A[C>T]A	7334	ORF1a	H2357Y	NSP3	H1539Y	SNV	-0.59294	0.915929	0.542522
T7931A	A[T>A]C	7931	ORF1a	S2556T	NSP3	S1738T	SNV	-0.34468	0.955263	0.552846
G7954A	A[G>A]C	7954	ORF1a	synonymous	NSP3	synonymous	SNV	NaN		0.300813	0.996904	0.998024	1	1	0.996429	1
A8040G	G[A>G]T	8040	ORF1a	D2592G	NSP3	D1774G	SNV	0.89302	0.989418	0.674797
T8153C	C[T>C]T	8153	ORF1a	synonymous	NSP3	synonymous	SNV	NaN	0.984085	0.707317
C8895A	A[C>A]T	8895	ORF1a	T2877N	NSP4	T114N	SNV	-0.11284	0.425	0.323144
G9130A	T[G>A]C	9130	ORF1a	synonymous	NSP4	synonymous	SNV	NaN	0.979036	0.615721
C9907T	A[C>T]A	9907	ORF1a	synonymous	NSP4	synonymous	SNV	NaN	0.99026	0.563218
T10254G	T[T>G]G	10254	ORF1a	L3330W	NSP5	L67W	SNV	-3.0089		0.386364	0.992308	0.987406	0.991701	0.997191	0.987013	0.972826
A10323G	A[A>G]G	10323	ORF1a	K3353R	NSP5	K90R	SNV	4.5204	0.546926	0.344828
A10378G	C[A>G]G	10378	ORF1a	synonymous	NSP5	synonymous	SNV	NaN	0.517799	0.686047	0.976471	0.977215	0.973684	0.988732	0.974026	0.967391
T11086C	A[T>C]G	11086	ORF1a	synonymous	NSP6	synonymous	SNV	NaN	0.977853	0.651316
T11543C	T[T>C]T	11543	ORF1a	F3760L	NSP6	F191L	SNV	-0.65767		0.333333	0.995506	0.984029	0.997972	0.996923	0.998403	0.990268
C12076T	A[C>T]A	12076	ORF1a	synonymous	NSP7	synonymous	SNV	NaN		0.320833	0.991071	0.990172	0.994	0.995392	0.990415	0.978155
G12111A	A[G>A]T	12111	ORF1a	S3949N	NSP8	S7N	SNV	0.15394		0.366667	0.993304	0.993858	0.998	1	0.998405	0.987864
A12250G	C[A>G]G	12250	ORF1a	synonymous	NSP8	synonymous	SNV	NaN		0.3	0.991051	0.993842	0.996	0.998464	0.9952	0.987805
A12307G	A[A>G]C	12307	ORF1a	synonymous	NSP8	synonymous	SNV	NaN	0.186589
G12569T	T[G>T]T	12569	ORF1a	V4102L	NSP8	V160L	SNV	-2.1083								0.985577
G12797T	A[G>T]G	12797	ORF1a	G4178C	NSP9	G38C	SNV	-0.37315	0.989407	0.630573
C13554T	A[C>T]A	13554	ORF1b	synonymous	NSP12	synonymous	SNV	NaN	0.979552	0.634969
C14599T	T[C>T]T	14599	ORF1b	synonymous	NSP12	synonymous	SNV	NaN	0.509554	0.418719
A15046G	C[A>G]T	15046	ORF1b	I527V	NSP12	I536V	SNV	0.83067		0.382353	0.996894	0.995283	0.997462	0.998765	0.999177	0.994483
G16075T	T[G>T]A	16075	ORF1b	D870Y	NSP12	D879Y	SNV	0.3641				0.842727	0.699394	0.825127	0.86911
C16247T	G[C>T]T	16247	ORF1b	A927V	NSP13	A4V	SNV	-0.058856			0.996516	0.998641	0.952727	0.925361	0.998504	0.997936
G17242A	T[G>A]C	17242	ORF1b	A1259T	NSP13	D336Y	SNV	0.26152	0.984064	0.594118
A18093C	T[A>C]C	18093	ORF1b	L1542F	NSP14	L18F	SNV	-1.8066	0.979927	0.642857
T19281C	G[T>C]G	19281	ORF1b	synonymous	NSP14	synonymous	SNV	NaN		0.170732	0.996357	0.997658	1	0.997819	0.999221	0.995249
T19704C	A[T>C]A	19704	ORF1b	synonymous	NSP15	synonymous	SNV	NaN	0.435501	0.29646
C19803T	G[C>T]A	19803	ORF1b	synonymous	NSP15	synonymous	SNV	NaN		0.257642	1	0.996479	0.997512	1	1	0.997549
A20741G	C[A>G]A	20741	ORF1b	Q2425R	NSP16	Q28R	SNV	-0.74711	0.981361	0.646724
C21077T	A[C>T]A	21077	ORF1b	T2537I	NSP16	T140I	SNV	1.201	0.98615	0.584
A21447G	A[A>G]G	21447	ORF1b	synonymous	NSP16	synonymous	SNV	NaN	0.191136
C21575T	T[C>T]T	21575	S	L5F	S	L5F	SNV	NaN						0.072917	0.833333
A21617C	T[A>C]C	21617	S	I19L	S	I19L	SNV	3.6972	0.232687
C21696T	T[C>T]C	21696	S	S45F	S	S45F	SNV	-1.8982		0.232
C21933T	A[C>T]T	21933	S	T124I	S	T124I	SNV	-0.80644	0.511927	0.45283
C21998T	C[C>T]A	21998	S	H146Y	S	H146Y	SNV	0.53586							0.883534
C22383T	A[C>T]T	22383	S	T274I	S	T274I	SNV	-0.64597	0.231618	0.133333
C22550T	T[C>T]C	22550	S	P330S	S	P330S	SNV	-0.10534	0.981651	0.666667
T22686C#	T[T>C]C	22686	S	F375S#	S	F375S#	SNV	NaN	1	0.942857
C23130T	A[C>T]T	23130	S	T523I	S	T523I	SNV	-2.3775		0.142857	0.994475	0.992366	1	1	1	0.995556
G23213A	T[G>A]T	23213	S	V551I	S	V551I	SNV	-0.21873		0.175824	1	0.994937	0.993548	0.95702	1	0.991111
A23418C	G[A>C]A	23418	S	E619A	S	E619A	SNV	0.99746	0.98983	0.692308
C23520T	G[C>T]T	23520	S	A653V	S	A653V	SNV	0.27277		0.197802
A23627G	T[A>G]G	23627	S	S689G	S	S689G	SNV	-0.7545		0.2
T24436C	C[T>C]T	24436	S	synonymous	S	synonymous	SNV	NaN	0.993322	0.682927
T24489C	G[T>C]T	24489	S	V976A	S	V976A	SNV	-1.2366			0.995506	0.952055	0.997347	0.931323	0.983003	0.996689
A24962C	C[A>C]A	24962	S	N1134H	S	N1134H	SNV	-0.88286		0.247557	1	0.994805	0.992806	0.973641	0.998062	0.995455
G25218T	G[G>T]T	25218	S	G1219V	S	G1219V	SNV	0.85907								0.986425
C25416T	T[C>T]A	25416	ORF3a	synonymous	ORF3a	synonymous	SNV	NaN			0.994444	0.984395	0.982079	0.983713	0.99031	0.995475
A25697T	G[A>T]A	25697	ORF3a	E102V	ORF3a	E102V	SNV	1.2354		0.084967	1	0.993498	0.99639	0.996737	1	0.997722
C26305T	T[C>T]T	26305	E	L21F	E	L21F	SNV	0.27786	0.872197	0.548961
C26333T	A[C>T]A	26333	E	T30I	E	T30I	SNV	-0.82437	0.991779	0.666667
A26387G	A[A>G]C	26387	E	N48S	E	N48S	SNV	-1.7951		0.282738	0.998397	1	0.998387	0.996771	0.877521
C26395T	T[C>T]T	26395	E	L51F	E	L51F	SNV	-1.9981		0.267857	0.996795	0.998317	0.995161	0.997847	1	0.997222
C26408T	T[C>T]T	26408	E	S55F	E	S55F	SNV	1.0073			0.951923	0.936869	0.948387	0.950484	0.961912	0.930556
T26679C	T[T>C]T	26679	M	F53L	M	F53L	SNV	-0.74491			0.961353		0.192869	0.085221	0.109281	0.998609
C26895T	C[C>T]A	26895	M	H125Y	M	H125Y	SNV	1.3222		0.294691	0.995608	0.995845	0.995593	0.9971	0.995572	0.997027
C26996T	G[C>T]T	26996	M	synonymous	M	synonymous	SNV	NaN	1	0.650108
C27247T	A[C>T]T	27247	ORF6	synonymous	ORF6	synonymous	SNV	NaN	0.513889	0.308668
A27334G	A[A>G]C	27334	ORF6	T45A	ORF6	T45A	SNV	-1.4274	1	0.651163
27818-28180_del-362bp	N/A	27818	ORF7a/ORF8	ORF7a/ORF8 loss	ORF7a/ORF8	ORF7a/ORF8 loss	Del	NaN		0.36	1	1	1	1	1	1
C27911G	T[C>G]T	27911	ORF8	F6L	ORF8	F6L	SNV	-0.43666	0.534619	0.360465
T28245G	T[T>G]T	28245	ORF8	L118V	ORF8	L118V	SNV	4.4256	0.471508	0.302326
T28250TCTG	N/A	28250	ORF8	F120L	ORF8	F120L	InDel	NaN	0.4411	0.3499
CA28253C	N/A	28253	ORF8	Frame shift	ORF8	Frame shift	InDel	NaN	0.459	0.2653
G28321A	C[G>A]T	28321	ORF9b	R13H	ORF9b	R13H	SNV	0.038933	0.449162	0.303383
C28435A	C[C>A]G	28435	ORF9b	P51Q	ORF9b	P51Q	SNV	0.81101	0.469274	0.291755
A29371G	C[A>G]G	29371	N	synonymous	N	synonymous	SNV	NaN	0.517442	0.359504
A29491G	A[A>G]T	29491	N	synonymous	N	synonymous	SNV	NaN		0.309917	1	0.998679	1	1	0.997658	1
C29523T	A[C>T]T	29523	N	T417I	N	T417I	SNV	0.3305	0.502897	0.289256
C29627T	T[C>T]G	29627	ORF10	R24C	R24C	R24C	SNV	1.12		0.322314	0.980769	0.981481	0.987603	0.985646	0.981308	0.976909

## Sheet: Table S3 spike AA changes
Supplementary Table S3. Estimated impact of spike amino acid changes, values taken from Dadonaite et al. Nature (2024).
AA change	Site	Number on GISAID	Max allele frequency	XBB AA	mut AA	Human sera escape	ACE2 binding	S region
S:I19L	BAL	6354	0.23	I	L	-0.06043	0.1969	NTD
S:T124I	BAL	782	0.51	T	I	-0.01891	-0.1663	NTD
S:T274I	BAL	1774	0.23	T	I	0.04957	-0.01831	NTD
S:P330S	BAL	3432	0.98	P	S	-0.162	0.2282	other
S:F375S	BAL	8999*	1	F	S	-0.6879	0.8739	RBD
S:E619A	BAL	175	0.99	E	A	NaN	0.8979	other
S:S45F	ETA	632	0.23	S	F	-0.1848	-0.2578	NTD
S:A653V	ETA	13545	0.2	A	V	0.0351	-0.269	other
S:S689G	ETA	366	0.2	S	G	-0.02983	-0.03979	S2
S:L5F	NP	258145	0.83	L	F	-0.0653	-0.03038	other
S:H146Y#	NP	7305	0.88	Q	Y	0.11	-0.09042	NTD
S:T523I	NP	147	1	T	I	-0.5882	1.253	RBD
S:V551I	NP	1521	1	V	I	NaN	-0.153	other
S:V976A	NP	112	1	V	A	0.4773	-0.3908	S2
S:N1134H	NP	20	1	N	H	-0.00334	-0.1161	S2
S:G1219V#	NP	16166	0.99	G	V	-0.001387	-0.2215	other
*As this was a reversion, in addition to searching for samples that did not have S375F (-Spike_S375F) also searched for the adjacent
mutation A22688G to select for Omicron genomes and remove samples with gaps in region
#These AA changes were only seen in a single NP sample, others were seen in all six samples
ACE2 binding values from: https://github.com/dms-vep/SARS-CoV-2_XBB.1.5_spike_DMS/blob/main/results/ACE2_binding/averages/monomeric_ACE2_mut_effect.csv
human sera escape values, average of the 10 samples, from: https://github.com/dms-vep/SARS-CoV-2_XBB.1.5_spike_DMS/blob/main/results/summaries/per_antibody_escape.csv
GISAID search was performed 2024-01-18, Low coverage genomes were excluded. Abbreviation: BAL = bronchoalveolar, NP = nasopharyngeal

## Sheet: Table S4 iSNV coverage
Table S4 iSNV coverage
	Day-0_BAL ULG-29922			Day-0_ETA ULG-30117			Day-0_NP ULG-29920			Day-8_NP ULG-29930			Day-19_NP ULG-29928			Day-34_NP ULG-29929			Day-64_NP ULG-29953			Day-85_NP ULG-30017
ID	low freq AF duplex	duplex depth total	simplex depth totl	low freq AF duplex	duplex depth total	simplex depth total	low freq AF duplex	duplex depth total	simplex depth total	low freq AF duplex	duplex depth total	simplex depth total	low freq AF duplex	duplex depth total	simplex depth total	low freq AF duplex	duplex depth total	simplex depth total	low freq AF duplex	duplex depth total	simplex depth total	low freq AF duplex	duplex depth total	simplex depth total
G219T																						0.924658	146	4845
T1330C				0.387097	93	3680	0.99631	270	8598	0.997245	361	12653	1	226	8813	0.997506	401	12848	0.985866	283	9644	0.995	200	7237
G2144A				0.199405	336	12203
T2827C	0.887661	542	14850	0.496575	291	9112
C3165T	0.727273	536	15047	0.475862	289	9304
A3662G	0.629905	942	24697	0.345745	376	10943
C3817T	0.32733	943	24760
A4083G	0.891949	942	24661	0.981383	376	10915	1	601	18559	1	1047	27377	0.998113	530	17578	1	912	24972	0.996479	852	25260	0.998305	590	18020
T4346C				0.5375	80	2961	1	227	6584	1	572	15241	1	176	6288	1	437	12298	0.994286	350	10372	1	262	8183
A4359C	0.93865	323	8439	0.9875	80	2962	1	227	6584	1	572	15241	1	176	6289	1	437	12298	1	349	10362	1	262	8182
A5648C	0.200658	608	17031	0.18797	133	4379
C5730T	0.682566	607	17008	0.481203	133	4338
T5731C	0.682566	607	16914	0.481203	133	4368
C5849T	0.313531	606	16937	0.067669	133	4355
T6226C	0.469421	605	16811	0.353383	133	4336
C6968T																			0.882729	938	29948
C7124T	0.920596	806	24086	0.502164	231	8819
G7223A				0.355263	228	8866	0.997579	412	15155	0.998891	900	29240	1	297	11181	1	656	22313	0.994652	935	29947	0.998379	617	20564
C7334T	0.915929	1127	34176	0.542522	341	13057
T7931A	0.955263	379	10282	0.552846	123	4296
G7954A				0.300813	123	4296	0.996904	323	8932	0.998024	506	14916	1	265	10101	1	454	13848	0.996429	280	8386	1	252	7240
A8040G	0.989418	377	10277	0.674797	123	4290
T8153C	0.984085	376	10251	0.707317	123	4273
C8895A	0.425	476	12984	0.323144	229	7645
G9130A	0.979036	474	12969	0.615721	229	7583
C9907T	0.99026	308	8463	0.563218	87	2990
T10254G				0.386364	87	3028	0.992308	259	7226	0.987406	394	11873	0.991701	241	7883	0.997191	356	11725	0.987013	231	6574	0.972826	184	5723
A10323G	0.546926	308	8512	0.344828	87	3023
A10378G	0.517799	308	8507	0.686047	85	2958	0.976471	254	7209	0.977215	392	11849	0.973684	228	7855	0.988732	355	11733	0.974026	231	6622	0.967391	184	5755
T11086C	0.977853	586	15369	0.651316	304	8805
T11543C				0.333333	240	8235	0.995506	444	13644	0.984029	812	23867	0.997972	493	14947	0.996923	650	20345	0.998403	626	18287	0.990268	411	14102
C12076T				0.320833	240	8247	0.991071	448	13667	0.990172	813	23887	0.994	500	14942	0.995392	651	20356	0.990415	626	18275	0.978155	412	14081
G12111A				0.366667	240	8247	0.993304	448	13664	0.993858	813	23887	0.998	500	14943	1	651	20353	0.998405	627	18288	0.987864	412	14087
A12250G				0.3	240	8231	0.991051	447	13632	0.993842	811	23846	0.996	500	14901	0.998464	651	20329	0.9952	625	18181	0.987805	410	14035
A12307G	0.186589	686	19437
G12569T																						0.985577	416	10701
G12797T	0.989407	471	11053	0.630573	156	4762
C13554T	0.979552	1025	27507	0.634969	326	10345
C14599T	0.509554	937	22938	0.418719	405	12083
A15046G				0.382353	408	11997	0.996894	644	16995	0.995283	1271	30932	0.997462	394	12343	0.998765	810	23719	0.999177	1215	30355	0.994483	725	21112
G16075T										0.842727	1471	37448	0.699394	825	24479	0.825127	1178	32017	0.86911	1337	36242
C16247T							0.996516	860	25392	0.998641	1471	37443	0.952727	825	24486	0.925361	1179	32026	0.998504	1337	36188	0.997936	969	26297
G17242A	0.984064	753	21641	0.594118	338	10925
A18093C	0.979927	548	13559	0.642857	140	4505
T19281C				0.170732	451	12850	0.996357	549	16436	0.997658	1281	31445	1	368	11816	0.997819	917	24048	0.999221	1284	32906	0.995249	842	22029
T19704C	0.435501	967	24379	0.29646	451	12894
C19803T				0.257642	229	6400	1	446	12526	0.996479	851	21519	0.997512	402	11902	1	768	20070	1	585	15105	0.997549	408	11652
A20741G	0.981361	1071	27997	0.646724	350	10274
C21077T	0.98615	360	10158	0.584	125	3976
A21447G	0.191136	360	10186
C21575T																0.072917	480	14085	0.833333	486	13944
A21617C	0.232687	361	10188
C21696T				0.232	125	4051
C21933T	0.511927	542	15650	0.45283	106	3753
C21998T																			0.883534	498	15208
C22383T	0.231618	542	15646	0.133333	105	3729
C22550T	0.981651	542	15635	0.666667	105	3682
T22686C#	1	545	15536	0.942857	105	3689
C23130T				0.142857	91	2468	0.994475	181	6246	0.992366	392	11281	1	155	5433	1	349	10201	1	240	7322	0.995556	225	6073
G23213A				0.175824	91	2468	1	181	6248	0.994937	394	11290	0.993548	155	5433	0.95702	349	10203	1	239	7317	0.991111	225	6071
A23418C	0.98983	295	8522	0.692308	90	2447
C23520T				0.197802	91	2450
A23627G				0.2	89	3062
T24436C	0.993322	597	15290	0.682927	164	5012
T24489C							0.995506	443	11310	0.952055	582	15056	0.997347	377	11351	0.931323	597	15536	0.983003	353	9879	0.996689	302	8698
A24962C				0.247557	306	9367	1	359	11022	0.994805	764	21136	0.992806	278	9167	0.973641	607	18611	0.998062	516	15683	0.995455	440	13458
G25218T																						0.986425	442	13421
C25416T							0.994444	359	11093	0.984395	765	21194	0.982079	279	9150	0.983713	614	18638	0.99031	516	15663	0.995475	442	13445
A25697T				0.084967	212	7950	1	359	11064	0.993498	765	21153	0.99639	277	9131	0.996737	613	18602	1	515	15665	0.997722	439	13441
C26305T	0.872197	1333	37152	0.548961	336	12316
C26333T	0.991779	1333	37157	0.666667	335	12316
A26387G				0.282738	335	12392	0.998397	620	20380	1	1184	30462	0.998387	620	19743	0.996771	929	26942	0.877521	1339	34886
C26395T				0.267857	336	12393	0.996795	620	20379	0.998317	1184	30462	0.995161	620	19743	0.997847	929	26942	1	1339	34886	0.997222	720	22640
C26408T							0.951923	620	20379	0.936869	1184	30463	0.948387	620	19744	0.950484	929	26941	0.961912	1339	34885	0.930556	720	22641
T26679C							0.961353	617	20360				0.192869	617	19717	0.085221	927	26926	0.109281	1336	34853	0.998609	719	22618
C26895T				0.294691	923	14183	0.995608			0.995845	5535	45767	0.995593	7942	57395	0.9971	5863	48388	0.995572	7452	56980	0.997027	7737	57812
C26996T	1	282	10185	0.650108	926	14183
C27247T	0.513889	287	10325	0.308668	946	14175
A27334G	1	287	10263	0.651163	946	14177
C27911G	0.534619	1141	35153	0.360465	946	14129
T28245G	0.471508	891	25040	0.302326	946	14129
G28321A	0.449162	891	25050	0.303383	946	14127
C28435A	0.469274	891	25053	0.291755	946	14121
A29371G	0.517442	859	24916	0.359504	241	9314
A29491G				0.309917	241	9327	1	413	13395	0.998679	757	23575	1	243	9342	1	627	19641	0.997658	1281	33822	1	564	17964
C29523T	0.502897	859	24911	0.289256	241	9234
C29627T				0.322314	242	9337	0.980769	416	13524	0.981481	756	23768	0.987603	242	9347	0.985646	627	19644	0.981308	1284	33896	0.976909	563	17970
